# Supplementary material for: Digital citizenship for health: Mapping and evaluation of existing platforms supporting digital, health, and civic literacy among young people
Source: PLOS Digit Health. 2026 Jul 16;5(7):e0000737. doi: 10.1371/journal.pdig.0000737 (PMC13375011; doi:10.1371/journal.pdig.0000737)
Supplement: S1 Table — (XLSX) [file pdig.0000737.s001.xlsx]

## Sheet: Sheet1
Digital, Health, and Civic Literacy Platforms
SN	Tool	Host	Focus	About	Country/region/global	Age	Features	Topic
1	Kolibri19	Learning Equality	Digital, health, and civic literacy	Kolibri is an open-source digital learning platform designed to provide offline access to educational content in low-resource settings. It allows users to download, share, and interact with a wide range of educational materials without requiring constant Internet connectivity. Kolibri is particularly beneficial for schools, communities, and individuals in regions with limited or no Internet acces…	Global	-	Offline library - audio, video, practice quiz, articles, interactive media	Core academic subjects, vocational and life skills, health and wellbeing, STEM education, digital literacy, civic and social education
2	Digital Citizenship+ Resource Platform17	Berkman Klein Center for Internet and Society	Digital Literacy	The Digital Citizenship+ (Plus) Resource Platform (DCPR) is an evolving collection of learning experiences, visualizations, and other educational resources (collectively referred to as “tools”) designed and maintained by the Youth and Media team. You can use the DCRP to learn about different areas of youth’s digitally connected life, and it is accessible in 37 languages	Global	2026-11-18	Blog/articles, videos, external resources, infographic, curriculum, guide, research paper, podcast, playlist, learning experience	‘Artificial Intelligence’, ‘Civic and Political Engagement’, ‘Computational Thinking’, ‘Content Production’, ‘Context’, ‘Data’, ‘Digital Access’, ‘Digital Economy’, ‘Digital (Literacy)’, ‘Identity Exploration and Formation’, ‘Information Quality’, ‘Law’, ‘Media (Literacy)’, ‘Positive/Respectful Behavior’, ‘Privacy and Reputation’, ‘Safety and Wellbeing’ and ‘Security’
3	Young Expert Tech for Health resource hub20	Transform Health	Digital health literacy	The platform allows access to several webinar series, workshop materials, and documents that help one get informed about digital health.	Global	18 - 35	Webinar/blog, policy brief, situation analysis	Digital health innovation, health governance, and universal health coverage
4	BrainPOP Digital Citizenship21	BrainPOP	Digital literacy	Offers animated videos and interactive activities to teach children about Internet safety, cyberbullying, digital etiquette, and online privacy. These cover several areas of digital citizenship. This is available to every country, but it is not free. It costs between $129 – 159 annually.	Global	2026-08-14	Games, movies, articles, quizzes	‘Artificial Intelligence’, ‘Computer Programming’, ‘Conflict Resolution’, ‘Copyright’, ‘Cyberbullying’, ‘Digital Etiquette’, ‘Distance Learning’, ‘Email and IM’, ‘Grace Hopper’, ‘Hackers’, ‘Information Privacy’, ‘Internet’, ‘Internet Search’, ‘Malware’, ‘Media Literacy’, ‘Online Safety’, ‘Online Sources’, ‘Peer Pressure’, ‘Plagiarism’, ‘Social Media’
5	ReachOut22	ReachOut Australia	Health literacy	ReachOut is a tool that helps young people find articles and other tools and apps (e.g., Headspace, Happify) to promote their health. It also allows peer chat and an online community to help you interact with other people. It can be managed as a parent, school, or young person account.	Australia	14 - 25	Resources hub, peer-to-peer support, moderated online communities, tips, stories, news, and health tool finder	‘Bullying’, ‘Challenges and coping’, ‘Identity’, ‘Mental health issues’, ‘Mental wellbeing’, ‘Relationships and Study’, ‘Work & money.’
6	Teen Health and Wellness23	Rosen Publishing Group Inc.	Health Literacy	Teen Health & Wellness provides middle and high school students with non-judgmental, straightforward, curricular, and self-help support, aligned with state, national, and provincial standards. This is not a free tool; it costs $595-$1195. It is also available in over 100 languages.	United States	13 - 19	Resource hub and tool, hotline, videos, photos, drawings, articles, personal stories, and budget calculator	‘Body Basics’, ‘Developmental Disabilities and Disorders’, ‘Diseases, Infections and Conditions’, ‘Diversity’, ‘Drugs and Alcohol’, ‘Eating Disorders’, ‘Family Life’, ‘Friendship and Dating’, ‘Green Living’, ‘Grief and Loss’, ‘Mind, Mood and Emotions’, ‘Nutrition’, ‘Fitness and Appearance’, ‘Safety’, ‘Sexuality and Sexual Health’, ‘Skills for School’, ‘Work and Life’
7	Youth Mental Health Project24	HeyPeers	Health literacy	The Youth Mental Health Project is a non-profit organization whose mission is to educate, empower, and support families and communities in better understanding and caring for the mental health of young people. This is available in approximately 7 languages	USA/Global	< 25	Resource hub and helpline/chat, Zoom meeting, chat room, support group, articles	‘Pregnancy’, ‘Substance abuse’, ‘Depression’, ‘Sleep’, ‘Addiction’, ‘Paralysis’, ‘Anxiety’, ‘Chronic Illness’, ‘Grief and loss’, ‘Bipolar’, ‘Fraud’, ‘Brain injury’, ‘Eating disorder’, ‘Parenting’, ‘Veteran’
8	Mental Health Curriculum25	Mental health literacy	Health Literacy	Provides educational articles on mental health topics and offers tools and resources to help. This tool has a youth advisory council that guides its management.	Canada/Global	15 - 25	Resource hub, Classroom/Curricular, videos, articles	‘What is Mental Health’, ‘Mental Disorders’, ‘The Big 5 for Mental Health’, ‘Brain Injury’, ‘Suicide’, ‘Teen Behaviour’, ‘The Teen Brain’, ‘Understanding Self-Injury/Self-Harm’, ‘Understanding Stigma’, ‘Understanding Stress’, ‘Understanding Substance Use’, ‘Understanding Health’, ‘Information and Research’
9	iCivic26	iCivic	Civic literacy	It is a platform that helps teach young people about civic literacy and engagement in America.	USA	-	Resource hub, games, blog, news	Democracy and Civic Engagement
10	Teen Line27	DIDI Hirsch	Health citizenship	Teen Line provides personal teen-to-teen education and support before problems become a crisis, using a national hotline, current technologies, and community outreach.	United States	13 - 29	Resource hub, helpline (call and text)	Relationships, anxiety, depression, suicidal feelings, loneliness, self-injury, dating violence, sex, and sexuality
11	Learning.com28	Learning.com	Digital literacy	Provides a comprehensive digital literacy curriculum for K-12 students, covering topics such as digital citizenship, online safety, research skills, and digital communication. This includes the EasyTech and EasyCode features that equip children with technology and coding skills.	Florida, Michigan, Texas	2026-05-18	Learning materials, videos, curriculum, game board, quiz, and assignments	Keyboarding, online safety, applied productivity tools, computational thinking, coding, and more
12	The Mix29	The Mix	Health Literacy	Provides essential support and resources for young people in the UK. This is in the form of articles.	United Kingdom	< 25	Resource hub/Helpline/discussion Board	Money, relationships, mental health, homelessness, drugs, sexual problems, etc.
13	Teen Health Source30	Planned Parenthood Toronto	Health Literacy	This tool is a sexual health tool with a blog, self-assessment, and educational information on teenage sexual health. Also provides a list of sexual health clinics and services in the Greater Toronto Area.	Canada	13 - 29	Blog/articles, helpline, link with health services and centres	Mental health, counselling, STI testing, resources, birth control, pregnancy tests, free condoms, IUD insertion, abortion, STI treatment, etc.
14	Scarleteen31	Scarleteen	Health literacy	It is dedicated to providing truly comprehensive and highly inclusive sex and relationships education, information, and support that centres on young people. It contains books, articles, and publications.	United States	>13	Resource hub, message board, live chat, helpline, outside resource referral, teen outreach	Sexual health and relationships, gender, identity, health, expectation, communication, consent.
15	U-Report32	UNICEF	Civic literacy	This platform provides young people with tools and resources to learn about and advocate for digital rights and online safety, while also engaging them in discussions about the impact of technology on their lives.	Global	< 30	Stories, chatbot, polls, opinions, news, Text/SMS line	Digital rights and online safety, climate, mental health, vaccination, impact of technology, and advocacy
16	Webonauts Academy33	PBS Kids Wiki	Digital literacy	This website helps kids explore digital citizenship and safety through engaging games and activities. With currently over 1,733 articles and 14,431 files, the wiki is a collaborative database containing PBS Kids content and its shows.	Global	2026-08-10	Games, anime, movies/video, wiki, forum, TV, Fan Central	Entertainment for young children and digital learning resources
17	Digital civics academy34	Half the story	Digital and civics literacy	Digital Civics Academy is a pioneering programme co-designed by young people, for young people. It is a 1-week course, complemented by hands-on advocacy and organizational opportunities designed to equip the next generation of activists with the skills to influence policies shaping the digital future.	United States	16 - 21	Curriculum	Activism, storytelling, and leadership techniques
18	Be Smart Online35	Foundation for Social Welfare Service	Digital literacy	Designed to educate young people on safe and responsible Internet use, focusing on relevant topics. It has a youth panel that helps with decision-making.	Global	2026-04-19	Article/blogs, helpline, video	Privacy settings, recognizing online risks, ethical online behaviour, etc.
19	Learning for Justice36	Southern Poverty Law Center	Civic Literacy	Learning for Justice is an initiative that provides educators with free resources to teach about social justice, civil rights, and diversity. Their materials include lesson plans, professional development tools, and articles that promote inclusive and equitable education practices.	Global	-	Poster, Resource/Articles, Podcast, Posters	‘Race & Ethnicity’, ‘Religion’, ‘Ability’, ‘Class’, ‘Immigration’, ‘Gender & Sexual Identity’, ‘Bullying & Bias’, ‘Rights & Activism’
20	NetSmartz Workshop37	National Center for Missing & Exploited Children (NCMEC)	Digital literacy	Developed by the National Center for Missing & Exploited Children (NCMEC), NetSmartz Workshop offers resources and games to teach children and teens about digital safety.	Global/USA	2026-05-18	Blog, Videos, games, presentations, classroom activities, training	Internet safety, cyberbullying prevention, social media literacy, etc.
21	Social media U38	Half the story	Digital literacy	It is a curriculum developed for middle and high school students	USA/UK	2026-11-19	Curriculum, videos, quiz, workshop, coaching	Digital wellbeing
22	Be Smart Online39	Childnet	Digital literacy	A leaflet version of our SMART rules for young people, containing useful safety websites and a quiz to help keep children safe when using the Internet and mobile devices.	Global/UK	2026-03-18	Leaflet, articles	Grooming, online bullying, reporting, online reliability, gaming, live streaming, screen time
23	Mundo40	Digcitinstitute	Digital literacy	Mundo is an AI classroom assistant that provides educational assistance, answers questions, and offers information on a wide range of topics, available in several languages. It uses AI ChatGPT-3	Global	>13	Chatbot	Digital literacy
24	Adolescent & Youth Sexual & Reproductive Health Tookit41	TCI University (TCI-U)	Health literacy	A platform offering high-impact urban family planning and Adolescent & Youth Sexual & Reproductive Health (AYSRH) interventions for learning, adapting, disseminating, and coaching. As a key mechanism for building capacity and strengthening health systems, TCI-U supports local governments in scaling up these interventions through in-person and virtual coaching, online toolkits, and a vibrant commu…	East Africa, Francophone, West Africa, India, Nigeria, Pakistan, Philippines	-	Resource hub, coaching, toolkit	Urban and reproductive health, adolescent and youth sexual and reproductive health (SRH), gender equality, and sustainability
25	MediSmarts42	Canada Centre for Digital Literacy	Digital literacy	MediaSmarts is a platform dedicated to digital and media literacy. Their vision is for children, youth, and trusted adults to possess the critical thinking skills needed to engage with media as active and informed digital citizens.	Canada	-	Articles, videos, games, tutorials	Education, public awareness, research, and policy
26	Netsafe43	New Zealand Government	Digital literacy	Netsafe is New Zealand’s online safety education platform.	New Zealand	< 30	Resource hub	Bullying, abuse, sextortion
27	My Kialo44	Kialoedu	Civic literacy	It is a tool designed to teach students how to discuss issues with logic, self-reflection, and civility. It is free and available in 48 languages.	Global	2026-08-18	Resource hub, discussion forum, blog	Art, civics and society, history, geography, literature, philosophy, social-emotional learning, religious studies, pop culture and entertainment
28	Civic Tech Field Guide45	Civic Hall, Bloom, European Union	Digital and Civic Literacy	Civic Tech Field Guide is a comprehensive directory of digital tools and projects that use technology to enhance civic engagement and democracy. Can be accessed in several languages	Global	-	Directory, map, calendar	Participatory budgeting, open data, digital activism, digital security and privacy, ethical tech and responsible tech, foundational layers, tech for public challenges, and economic development
29	Better Internet for Kids (BIK)18	European Union	Digital literacy	BIK is an EU initiative aimed at creating a safer online environment for children and young people. The Better Internet for Kids portal provides information, guidance, and resources on better Internet issues from the joint Insafe-INHOPE network of Safer Internet Centres in Europe, and other key stakeholders. It contains resources in over 40 languages	European Union	< 24	Guide to apps, video, guide, textbook, presentation, blog, lesson plan, educational game, open activity	Advertising/commercialism, data privacy, gaming, technical settings, media literacy/education, online reputation, potentially harmful content, cyberbullying, love, relationships, sexuality (online)
30	Keep it real online46	Department of Internal Affairs	Digital literacy	Keep It Real Online is a New Zealand Government campaign led by the Department of Internal Affairs to ensure the online safety of children and youth. It has three parts: one for parents and caregivers, another for school-aged teens, and a third for primary school children, each providing targeted resources and guidance to promote safe online practices.	New Zealand/	<30	The eggplant series on social media (YouTube), posters, resources (articles), posters, helplines and support,	Depression or suicide crisis, help with porn, bullying, grooming or sextortion, gender and/or sexual identity, misinformation, bullying, online gaming, privacy and security.
					Global
31	Media and Information Literacy (MIL)47	UNESCO	Digital and civic literacy	The UNESCO Media and Information Literacy platforms provide a set of essential skills to address the challenges of the 21st century, including the proliferation of misinformation and disinformation, and hate speech, the decline of trust in media, and digital innovations, notably Artificial Intelligence.	Global	-	MOOCs, Podcast, Curriculum, handbook and publications, videos, podcast	Media and information literacy
32	The Civic Center48	Community Partners	Civic literacy	The Civics Center aims to address voter suppression among young voters by focusing on high school voter registration. They highlight the lack of infrastructure, comprehensive data, and youth visibility as key barriers. The organization advocates for pre-registration policies, civics education, and school-based initiatives to ensure that young people understand the importance of voting and can eas…	USA	18 - 24	ChatBot, LiveChat, blog, district-level data, register to vote, training, merch, shareable graphics, workshop	Election
33	Civics for all49	Seattle School Board	Civic literacy	The Civics for All initiative in Seattle is a comprehensive K-12 program that integrates civics education across all grade levels. The programme emphasizes the importance of civics in shaping informed and engaged citizens and encourages student participation in democratic processes. This initiative seeks to empower students with the knowledge and skills necessary to be active participants in thei…	Seattle	2026-05-18	Curriculum	‘Civic Literacy’, ‘Pedagogical Advantages’, ‘Administrative Advantages’, ‘National Standards’,
								‘National Civics Standards’, ‘Cognitive Underpinnings’, ‘Political Spectrum’,
								‘Keys to Effective Civics Instruction’,
								‘Voting’, ‘District-Wide School Voting in Mock Elections’, etc.
34	Teaching For Democracy Alliance50	Circle	Civic literacy	The alliance focuses on action civics and experiential learning, promoting hands-on civic education through real-world experiences and active participation in democratic processes. Their initiatives aim to empower students to engage in civic life, develop leadership skills, and understand their roles and responsibilities as citizens.	USA	-	Resources (articles) and curriculum	Election, voting, and media literacy
35	Civics Learning Project51	Civics Learning Project	Civic literacy	The Civics Learning Project, previously known as the Classroom Law Project, is a non-profit in Oregon focused on preparing young people for active participation in democracy. They offer professional development for teachers and engaging programmes for students to develop essential civic knowledge and skills. Their mission involves collaboration with educators, lawyers, and civic leaders to foster…	Oregon	-	Courthouse experience, election, mock trial, curriculum	Justice and legal issues, voting, election, politics, immigration, criminal law, civic education, and civic participation
36	Rumie52	The Rumie Initiative	Digital health and civic literacy	Rumie Learn is a digital learning platform that provides free, bite-sized learning resources, called Bytes," designed to teach essential life skills in an accessible and engaging way. With a mission to make learning easy and accessible, Rumie Learn is available offline and is particularly useful for underserved communities and learners in low-resource settings. Available in English, French, Spani…	Global	-	Video content, audio lessons, interactive quizzes, text-based bytes, downloadable content	Digital literacy, career development, mental health, and financial literacy
37	Hesperian Health Guides53	Hesperian	Health literacy	Hesperian Health Guides is a non-profit organization that creates and distributes accessible health information, particularly for underserved communities worldwide. Their resources are designed to empower individuals and communities to improve their health and wellbeing through self-care, prevention, and knowledge. Notable publications include Where There Is No Doctor, a widely used health guide.…	Global	-	Printed and digital health books, mobile apps, a wiki, articles, a purchase store, and community training resources	Self-care, community health support, preventive care, culturally relevant materials, specific health topics, reproductive health, children’s health, disability, health rights and advocacy, workers' health, and environmental health
38	All Children Reading: A Grand Challenge for Development (ACR GCD) Library Apps54	Agency for International Development (USAID), World Vision, and the Australian Government	Civic literacy	Through its Library Apps, ACR GCD provides open-access digital reading materials that are interactive, engaging, and designed to help children learn to read. These apps include books, literacy games, and other educational content available in multiple languages. The initiative supports efforts to enhance early-grade reading skills, bridge access gaps to quality education, and promote inclusive le…	Global	-	‘Brochure’, ‘Guide’, ‘Info Sheet’, ‘Infographic’, ‘Policy Paper’, ‘Presentation’, ‘Slides’, ‘Sector’, ‘Report’, ‘Tool Kit’, ‘Video’, ‘Webinar’, ‘Recording’, ‘Working Paper’	‘Children With Disabilities’, ‘Foundations for Literacy’, ‘Family & Community’, ‘Engagement, Education Data’, ‘Education in Emergencies’
